# Supplementary material for: Tissue Is the Issue: A Systematic Review of Methods for the Determination of Infarct Volume in Acute Ischaemic Stroke
Source: Brain Sci. 2025 May 28;15(6):583. doi: 10.3390/brainsci15060583 (PMC12190565; doi:10.3390/brainsci15060583)
Supplement: Supplementary file 1 [file brainsci-15-00583-s001.zip]

Archive with 2 entries (2 files):
- AlAhmed 2025_PRISMA Checklist.pdf
- AlAhmed 2025_Supplementary Figure S1.pdf
